# Supplementary material for: Proteome Analysis and Epitope Mapping in a Commercial Reduced-Gluten Wheat Product
Source: Front Nutr. 2021 Aug 11;8:705822. doi: 10.3389/fnut.2021.705822 (PMC8385123; doi:10.3389/fnut.2021.705822)
Supplement: Supplementary file 1 [file Table_1.XLSX]

## Sheet: Sheet1
Supplementary Table 1: Overlap of DQ epitopes with the peptides detected in discovery data and the quantitated MRM peptides.
		Number of intact (partial) DQ epitopes in IDA data		Number of IDA peptides with intact (partial) DQ epitopes		MRM peptide wth IDA peptide evindence		Number of intact (partial) DQ epitopes in MRM peptides
Protein ID	No. DQ epitopes in protein	GW	MW	GW	MW	GW	MW	GW/MW
A0A060MZP1	3	0 (1)	0 (1)	0 (3)	0 (2)	13	10	0 (1)
A0A060N0C7	1	0 (0)	0 (0)	0 (0)	0 (0)	5	8	0 (0)
A0A068FDP8	1	0 (0)	0 (0)	0 (0)	0 (0)	4	9	0 (0)
A0A075DMJ5	2	0 (1)	0 (1)	0 (2)	0 (1)	6	9	0 (0)
A0A0A0R1F5	1	0 (0)	0 (0)	0 (0)	0 (0)	3	5	0 (0)
A0A0E3Z5E3	5	0 (1)	0 (1)	0 (3)	0 (3)	3	6	0 (0)
A0A0E3Z6U5	7	1 (5)	1 (5)	2 (13)	2 (19)	8	9	1 (4)
A0A0K2QJU7	9	1 (4)	1 (5)	2 (9)	2 (19)	4	6	1 (4)
A0A0N9M4Q4	1	0 (0)	0 (1)	0 (0)	0 (1)	0	0	0 (0)
A0A0S2GJR8	2	0 (0)	0 (0)	0 (0)	0 (0)	5	7	0 (0)
A0A0S2GJS5	2	0 (0)	0 (0)	0 (0)	0 (0)	4	7	0 (0)
A0A1K0IT79	3	0 (3)	0 (3)	0 (9)	0 (16)	5	5	0 (2)
A0A1P8DSG5	1	0 (1)	0 (1)	0 (3)	0 (3)	5	6	0 (0)
A0A1P8DSN6	1	0 (0)	0 (0)	0 (0)	0 (0)	3	3	0 (0)
A0A1P8DSP3	9	1 (3)	1 (4)	2 (5)	2 (11)	4	6	1 (4)
A0A1P8DT13	3	0 (3)	0 (3)	0 (8)	0 (11)	4	5	0 (2)
A0A1P8DTA3	6	1 (4)	1 (4)	2 (11)	2 (17)	5	6	1 (3)
A0A1P8DTB4	4	1 (3)	1 (3)	2 (9)	2 (16)	8	8	1 (2)
A0A290XZ33	22	2 (7)	2 (7)	4 (41)	6 (41)	4	5	4 (0)
A0A3G3C4H2	1	0 (0)	0 (0)	0 (0)	0 (0)	5	7	0 (0)
A0A446JG74	10	2 (2)	2 (2)	6 (2)	8 (4)	5	7	4 (0)
A0A446JGQ5	18	0 (4)	0 (4)	0 (36)	0 (34)	2	3	0 (0)
A0A452XIQ7	13	2 (5)	2 (5)	6 (12)	6 (14)	7	5	4 (0)
A0A4D6K1C3	15	2 (0)	2 (0)	6 (0)	2 (0)	4	6	2 (0)
A0A4D6Q614	19	2 (7)	2 (7)	4 (31)	6 (31)	7	10	4 (0)
A0A4D6Q680	9	1 (1)	1 (1)	5 (2)	1 (1)	5	5	0 (0)
A0A4D6Q7P0	10	3 (5)	2 (5)	7 (8)	6 (10)	5	4	4 (0)
A0A4D6Q9J3	11	1 (1)	1 (1)	5 (2)	1 (1)	2	4	0 (0)
A4KZ73	1	0 (0)	0 (0)	0 (0)	0 (0)	4	8	0 (0)
A5JSB5	6	1 (4)	2 (4)	2 (11)	4 (18)	5	6	1 (3)
A9LCY7	1	0 (1)	0 (0)	0 (1)	0 (0)	9	8	0 (0)
A9P3S9	5	0 (1)	0 (1)	0 (4)	0 (3)	8	7	0 (1)
B2Y2R3	4	0 (0)	0 (0)	0 (0)	0 (0)	5	9	0 (0)
B2Y2S3	2	0 (0)	0 (0)	0 (0)	0 (0)	3	8	0 (0)
B6DQC7	11	2 (5)	2 (5)	6 (12)	6 (14)	8	7	4 (0)
B6DQE2	10	3 (5)	2 (5)	5 (12)	6 (12)	5	6	4 (0)
B6UKJ9	9	2 (7)	2 (7)	4 (17)	6 (17)	7	7	4 (0)
B6UKM7	13	2 (1)	2 (1)	6 (1)	2 (2)	5	6	2 (1)
B6UKP4	8	1 (1)	1 (3)	5 (2)	1 (3)	5	4	0 (0)
B6UKQ6	14	1 (2)	1 (2)	1 (3)	1 (3)	6	5	0 (1)
B6UKS0	12	2 (2)	2 (2)	8 (2)	14 (4)	6	7	6 (0)
B6UKT7	12	2 (5)	2 (5)	6 (12)	6 (14)	8	8	4 (0)
B8XU25	1	0 (0)	0 (1)	0 (0)	0 (1)	0	2	0 (0)
B9VRH9	8	1 (4)	0 (5)	3 (12)	0 (13)	4	4	0 (0)
B9VUV5	1	0 (0)	0 (0)	0 (0)	0 (0)	4	6	0 (0)
D2KFH0	1	0 (0)	0 (0)	0 (0)	0 (0)	1	1	0 (0)
D5FPE1	4	0 (0)	0 (0)	0 (0)	0 (0)	5	8	0 (0)
D7RFI3	2	0 (0)	0 (0)	0 (0)	0 (0)	7	10	0 (0)
F4YT75	1	0 (1)	0 (1)	0 (4)	0 (8)	5	7	0 (0)
F8SGN5	2	0 (0)	0 (0)	0 (0)	0 (0)	2	5	0 (0)
F8SGP8	2	0 (0)	0 (1)	0 (0)	0 (1)	6	8	0 (1)
G0YLZ3	4	0 (0)	0 (0)	0 (0)	0 (0)	4	5	0 (0)
G3F3Z2	1	0 (0)	0 (1)	0 (0)	0 (1)	6	8	0 (1)
H8Y0I8	12	2 (3)	2 (3)	4 (7)	10 (7)	7	7	4 (1)
H8Y0J5	13	2 (3)	2 (3)	8 (3)	14 (5)	6	6	6 (1)
H9B854	8	0 (1)	0 (1)	0 (1)	0 (1)	6	11	0 (0)
H9NEU6	4	0 (1)	0 (0)	0 (2)	0 (0)	9	9	0 (0)
H9XH00	2	0 (0)	0 (0)	0 (0)	0 (0)	4	6	0 (0)
I0IT62	1	0 (0)	0 (0)	0 (0)	0 (0)	4	5	0 (0)
J7HYA4	11	2 (0)	2 (0)	2 (0)	2 (0)	3	3	2 (0)
J7I1W7	12	1 (1)	0 (1)	1 (2)	0 (2)	1	1	0 (0)
J9Q8Q6	3	0 (1)	0 (0)	0 (1)	0 (0)	7	7	0 (0)
K4P1A1	20	1 (2)	1 (1)	1 (2)	1 (1)	0	0	0 (0)
K7X0R6	3	1 (2)	1 (2)	2 (5)	2 (8)	5	6	1 (2)
L7VBP5	13	2 (3)	2 (3)	8 (3)	14 (5)	6	7	6 (1)
Q0Q5D3	3	1 (1)	0 (1)	1 (2)	0 (1)	18	18	0 (0)
Q18MZ6	6	0 (1)	0 (1)	0 (3)	0 (2)	7	11	0 (1)
Q30DX7	5	0 (0)	0 (0)	0 (0)	0 (0)	6	8	0 (0)
Q3S4V8	4	1 (3)	2 (3)	2 (7)	4 (10)	4	6	1 (3)
Q41553	3	0 (1)	0 (1)	0 (3)	0 (2)	13	10	0 (1)
Q571Q5	3	0 (0)	0 (0)	0 (0)	0 (0)	2	5	0 (0)
Q571R2	14	0 (0)	0 (0)	0 (0)	0 (0)	2	2	0 (0)
Q5I6T0	8	0 (1)	0 (1)	0 (1)	0 (1)	6	11	0 (0)
Q68VI0	2	0 (0)	0 (0)	0 (0)	0 (0)	2	8	0 (0)
Q75ZV9	5	0 (0)	0 (0)	0 (0)	0 (0)	4	7	0 (0)
Q84UY5	4	1 (1)	0 (1)	1 (4)	0 (2)	14	14	0 (0)
Q8RVX0	6	0 (1)	0 (1)	0 (1)	0 (1)	5	10	0 (0)
Q8W3X5	1	0 (0)	0 (0)	0 (0)	0 (0)	3	6	0 (0)
Q94G96	19	2 (2)	2 (2)	8 (2)	14 (4)	5	6	6 (0)
Q94G97	11	2 (2)	2 (2)	8 (2)	14 (4)	5	6	6 (0)
Q94IJ6	4	1 (1)	0 (1)	1 (4)	0 (2)	13	12	0 (0)
Q9SYX8	10	3 (5)	2 (5)	5 (12)	6 (12)	5	6	4 (0)
R4JAQ1	1	0 (0)	0 (0)	0 (0)	0 (0)	4	8	0 (0)
R4JB50	1	0 (0)	0 (0)	0 (0)	0 (0)	3	6	0 (0)
R9XT67	35	1 (2)	1 (1)	1 (2)	1 (1)	0	0	6 (5)
R9XUP7	1	0 (1)	0 (1)	0 (3)	0 (3)	5	7	0 (0)
R9XWE0	1	0 (0)	0 (0)	0 (0)	0 (0)	3	6	0 (0)
R9YUB3	1	0 (0)	0 (0)	0 (0)	0 (0)	6	8	0 (0)
S4U5H5	2	0 (1)	0 (1)	0 (2)	0 (2)	14	11	0 (0)
S5SCQ8	8	0 (1)	0 (1)	0 (2)	0 (1)	7	11	0 (0)
TraesCS1B01G010700.1	2	2 (2)	2 (2)	4 (6)	6 (6)	5	6	4 (0)
TraesCS1B01G010800.1	19	0 (5)	0 (5)	0 (27)	0 (26)	2	3	0 (0)
TraesCS6A01G048900.1	1	0 (0)	0 (1)	0 (0)	0 (1)	1	4	0 (0)
TraesCS6B01G086500.1	1	0 (0)	0 (0)	0 (0)	0 (0)	4	4	0 (0)
TraesCSU01G153800.1	1	0 (0)	0 (1)	0 (0)	0 (1)	2	6	0 (0)
U5U7B7	14	1 (1)	1 (1)	1 (1)	1 (1)	0	0	6 (5)
W6AX70	5	1 (1)	0 (1)	1 (5)	0 (3)	14	13	0 (0)
X2JG11	1	0 (0)	0 (0)	0 (0)	0 (0)	2	5	0 (0)
